# Supplementary material for: How Inhibitory Control Relates to Positive and Negative Affective States in Red Junglefowl
Source: Front Vet Sci. 2022 Apr 8;9:872487. doi: 10.3389/fvets.2022.872487 (PMC9024352; doi:10.3389/fvets.2022.872487)
Supplement: Supplementary file 1 [file Table_1.XLSX]

## Sheet: explanations of headings
File: data for younger chicks	Data for from birds tested at around 2.5 weeks old
File: data for older chicks	Data for from birds tested at around 5 weeks old
File: data for adults	Data for from birds tested at around 28 weeks old
Column headings	Explanations of headings
ID	The individual identification number for each bird.
Sex	A bird's sex, 0 = male, 1 = female.
Cohort	The cohort a bird belonged to, 1 = Cohort 1 (hatched in 2016), 2 = Cohort 2 (hatched in 2017), 3 = Cohort 3 (hatched in 2019).
	All three cohorts were tested as younger chicks, Cohort 1 was tested as younger chicks and adults, and Cohort 3 was
	tested as younger chicks and older chicks.
Inhibitory control	Measured in a detour task, as the number of trials (out of 5) in which a bird inhibited the impulsive response of trying to peck
	directly at a reward through a transparent tube, and instead used a previously learnt detour to obtain it.
	A higher measure implies better inhibitory control.
Negative affective state	Measured in a tonic immobility test, as a birds latency, in seconds, to return to standing after tonic immobility was induced.
	Birds that scored 600 were gently brought out of tonic immobility at this time, thus 600 is the maximum time for this variable.
	A higher measure implies a more negative affective state.
Positive affective state	Measured in a cognitive judgement bias test, as a birds average latency, in seconds, to approach a cue that was novel and
	ambigious between previously learnt rewarded and unrewarded cues. Chicks were given a maximum of 30 seconds to
	approach, adults were given a maximum of 60 seconds to approach. Thus, maximum values in this variable were 30 for
	chicks and 60 for adults. A higher measure implies a less positive affective state.
Latency to rewarded CJB cue	A birds average latency, in seconds, to approach the rewarded cue in a cognitive judgement bias test (CJB). This measure
	was included in analyses to account for causes of variation in our 'Positive affective state' measure, besides from
	differences in positive affective.
empty cells = no data

## Sheet: data for younger chicks
ID	Sex	Cohort	Inhibitory control	Negative affective state	Positive affective state	Latency to rewarded CJB cue
60540	0	1	1	7.56	11.375	24.603
60988	1	1	0	60.41	4.91	12.921			162
60597	1	1	0	0.01	4.165	8.026
60964	1	1	4	9.93	2.3	6.029
60587	0	1	3	324.66	4.3	7.846
60397	0	1	0	25.37	3.065	6.114
60589	0	1	1	133.69	17.485	20.106
60995	1	1	0	135.66	16.455	18.415
60553	1	1	2	80.47	2.485	4.145
60535	1	1	1	69.87	1.905	3.50375
60976	1	1	3	84.63	3.09	4.68375
60969	1	1	0	219.65	3.545	4.89
60559	1	1	2	128.25	3.735	5.0675
60574	1	1	1	0.01	2.55	3.75375
60967	1	1	0	62.75	2.47	3.41
60385	1	1	1	33.85	4.39	5.2025
60390	1	1	0	93.06	1.915	2.46125
60790	1	1	4	59.46	2.635	3.145
60974	0	1	2	0.01	1.825	2.3125
60537	1	1	3	172.56	9.03	9.48625
60377	0	1	0	47.72	3.535	3.96625
60566	0	1	2	600	4.5	4.915
60555	1	1	1	25.32	1.425	1.805
60548	1	1	0	45.62	3.25	3.60625
60985	0	1	0	8.38	3.125	3.365
60987	1	1	0	60.25	3.125	3.365
60579	1	1	1	25.22	2.735	2.94625
60560	1	1	1	49.44	2.81	2.91625
60581	0	1	1	25.78	2.64	2.7275
60982	1	1	2	0.01	2.61	2.66125
60538	0	1	0	0.01
60567	1	1	2	28.43
60569	0	1	2	46.03
60598	0	1	3	34.81
60961	1	1	4	0.01	2.72	2.6975
60586	0	1	0	172.81	3.375	3.29
60583	0	1	1	119.57	3.13	2.9375
60539	0	1	1	47.82	3.925	3.72125
60568	0	1	0	44.22	4.265	3.92125
60392	0	1	0	31.53	3.875	3.465
60991	0	1	2	0.01	2.71	2.1975
60591	1	1	1	102.06	2.41	1.82875
60975	0	1	1	241.03	3.235	2.61125
60389	1	1	3	54.81	2.79	2.1375
60600	0	1	1	0.01	2.55	1.85625
60564	0	1	1	19.6	3.4	2.63875
60968	0	1	0	112.6	2.66	1.87625
60594	1	1	0	103.19	3.635	2.84875
60980	0	1	2	16.13	4.175	3.29125
60382	1	1	0	0.01	3.055	1.99875
60557	0	1	1	0.01	4.295	3.02375
60578	1	1	0	67.12	3.855	2.41
60596	1	1	2	0.01	4.495	2.88375
60993	0	1	2	24.78	4.42	2.61125
60387	0	1	1	19.63	5.03	3.10125
60545	1	1	1	144.44	4.09	2.07125
60550	0	1	0	142	6.855	4.105
60396	0	1	3	56.15	5.64	2.64
60395	1	1	4	80.91	5.735	2.09875
60966	1	1	0	28.91	7.28	2.055
60378	1	1	0	600	8.75	3.47125
60789	0	1	1	69.84	8.91	3.32875
60963	0	1	1	13.78	17.28	10.4575
60398	0	1	0	0.01	16.5	4.14875
60400	1	1	2	0.01	16.14	2.78625
60577	0	1	0	18.82	17.11	2.91
60971	1	1	1	235.75	18.355	3.44875
60788	0	1	1	41.07	22.1	5.34875
60562	1	1	3	79.53	30	12.2975
60552	0	1	1	11.31	27.135	9.24625
7709	0	2	0	21	4.11	6.132
7757	0	2	2	100	1.71	2.4575
7877	0	2	3	56	4.37	5.077
7790	1	2	4	43	2.54	3.201
7792	0	2	3	27	2.06	2.634
7716	1	2	2	43
7739	0	2	4	0.01
7781	1	2	0	78
7784	0	2	2	356
7798	0	2	0	28
7872	1	2	1	83
7879	1	2	1	40
7840	0	2	4	56	3.05	2.92917
7707	0	2	2	116	2.33	2.16667
7758	1	2	1	600	3.63	3.13167
7861	1	2	3	0.01	2.81	2.1075
7708	0	2	0	85	3.93	3.00667
7812	1	2	2	48	4.13	3.09417
7828	1	2	3	0.01	4.29	3.22417
7749	1	2	4	132	2.69	1.52333
7871	0	2	5	8	3.65	2.29833
7796	0	2	4	41	3.75	2.33333
7844	0	2	3	160	4	2.5
7867	1	2	1	116	3.33	1.66667
7801	0	2	3	26	4.7	3.01167
7797	0	2	1	4	4.68	2.93417
7764		2	1		3.79	1.96
7710	0	2	0	38	5.25	3.13333
7868	1	2	1	0.01	5.23	2.6975
7775	1	2	0	0.01	4.99	2.105
7759	0	2	5	24	5.55	1.865
7826	1	2	0		7.27	2.275
7863	0	2	2	600	10.23	4.12
7788	1	2	4	38	12.61	5.05583
7774	1	2	5	0.01	10.6	2.88083
7846	0	2	4	136	11.67	3.91667
7883	1	2	4	26	11.11	3.3175
7827	1	2	2		13.57	5.1525
7741	0	2	4	19	12.01	2.89167
7838	0	2	3	123	11.35	2.09417
7860	0	2	3	4	12.35	2.65333
7765	0	2	1	33	14.69	4.94583
7747	0	2	2	0.01	14.66	4.86583
7815	1	2	3	17	12.95	2.75833
7884	0	2	2	600	13	1.66667
7732	1	2	0	26	14	1.66667
7853	0	2	1	173	16.88	3.92833
7885	0	2	2	29	20.5	4.83417
7803	1	2	1		21.41	3.82667
7735	1	2	0	65	21.65	3.67583
7834	0	2	1	5	22.29	2.93917
7819	1	2	3	0.01	27.68	3.97917
7733	0	2	2	19	30	5.27167
2074	1	3	2	146.28	11.8533	15.6821
2014	0	3	3	48.58	11.7167	14.8543
2073	0	3	4	139.5	2.13667	2.74786
2033	0	3	1	116.22	2.76333	3.23286
2062	0	3	1	185	1.10333	1.515
1126	0	3	0	190.94	0.926667	1.28429
2017	0	3	2	125.1	1.11667	1.33786
2020	1	3	3	168.22
2023	1	3	2	43.4
2071	0	3	2	36.94
2085	0	3	1	212.94
2091	0	3	1	32.91
2094	1	3	3	115.75
2001	1	3	1	182.5	1.74333	1.54643
2045	0	3	1	32.31	4.26	4.02857
2012	1	3	1	155.28	2.45	2.18429
2082	0	3	1	152.53	1.49	0.837857
2048	0	3	1	521.06	3.43	2.62071
2090	1	3	1	120.06	4.41	2.09714
2049	1	3	3	181.21	6.21667	3.67786
1102	1	3	2	123.97	6.54	3.75643
2066	1	3	2	85.78	5.42667	2.46857
2054	1	3	0	172.88	7.31	3.11429
2013	1	3	1	438.13	14.8833	8.77643
1104	0	3	2	234.98	12.3667	5.705
2011	1	3	3	276.41	9.80667	2.16643
2093	1	3	2	54.22	11.6533	3.36286
2065	1	3	1	600	13.3733	4.79714
2052	0	3	1	542.28	10.8833	1.915
2063	1	3	1	89.56	10.8333	1.36429
2018	1	3	1	197.35	10.9467	1.46462
2032	0	3	1	600	11.48	1.98786
2069	1	3	0	70.12	11.5633	1.67286
2046	1	3	2	327.7	16.1767	6.08
2089	1	3	1	46.6	12.5467	2.42
1101	1	3	0	60.9	12.3767	1.88143
2055	0	3	4	91.06	20.3933	9.30714
2042	1	3	5	97.32	30	18.4129
2095	1	3	4	402.25	30	17.3207
2064	1	3	3	160.12	20.99	6.82
2004	1	3	2	91.88	16.48	1.74857
2005	0	3	1	130.13
2006	1	3	3	90.12
2088	0	3	5	132.53	19.1667	2.22643
2022	1	3	3	221.32	20.8333	3.445
2041	1	3	0	141.97	20.8933	2.66143
2021	1	3	1	63.68	23.4267	4.89071
2076	0	3	3	0.01	21.01	2.41071
2051	1	3	0	49.34	20.8433	1.88929
2070	1	3	1	46.34	21.3667	2.345
2002	1	3	1	79.98	20.6567	1.53571
2097	0	3	1	158.34	20.97	1.79214
2079	0	3	5	600	30	6.58143
2075	1	3	0	119.12	30	4.08357
2034	0	3	3	14.38	30	2.955
2007	1	3	3	44.66	30	2.75357
2083	1	3	0	92.97	30	2.01143
2036	0	3	0	164.69	30	1.77286

## Sheet: data for older chicks
ID	Sex	Cohort	Inhibitory control	Negative affective state	Positive affective state	Latency to rewarded CJB cue
1101	1	3	0	60.9	12.377	1.881
1102	1	3	5	123.97	6.54	3.756
1104	0	3	5	234.98	12.367	5.705
1126	0	3	1	190.94	0.927	1.284
2001	1	3	0	182.5	1.743	1.546
2002	1	3	3	79.98	20.657	1.536
2004	1	3	0	91.88	16.48	1.749
2005	0	3	2	130.13
2006	1	3	0	90.12
2007	1	3	1	44.66	30	2.754
2011	1	3	3	276.41	9.807	2.166
2012	1	3	1	155.28	2.45	2.184
2013	1	3	2	438.13	14.883	8.776
2014	0	3		48.58	11.717	14.854
2017	0	3	1	125.1	1.117	1.338
2018	1	3	1	197.35	10.947	1.465
2020	1	3		168.22
2021	1	3	3	63.68	23.427	4.891
2022	1	3	4	221.32	20.833	3.445
2023	1	3	4	43.4
2032	0	3	4	600	11.48	1.988
2033	0	3	2	116.22	2.763	3.233
2034	0	3	2	14.38	30	2.955
2036	0	3	0	164.69	30	1.77286
2041	1	3	0	141.97	20.893	2.66143
2042	1	3	3	97.32	30	18.4129
2045	0	3	0	32.31	4.26	4.02857
2046	1	3	3	327.7	16.177	6.08
2048	0	3	2	521.06	3.43	2.62071
2049	1	3	0	181.21	6.217	3.67786
2051	1	3	0	49.34	20.8433	1.88929
2052	0	3	0	542.28	10.8833	1.915
2054	1	3	1	172.88	7.31	3.11429
2055	0	3	5	91.06	20.3933	9.30714
2062	0	3	3	185	1.10333	1.515
2063	1	3	0	89.56	10.8333	1.36429
2064	1	3	0	160.12	20.99	6.82
2065	1	3	1	600	13.3733	4.79714
2066	1	3	1	85.78	5.42667	2.46857
2069	1	3	2	70.12	11.5633	1.67286
2070	1	3	2	46.34	21.367	2.345
2071	0	3	1	36.94
2073	0	3	3	139.5	2.137	2.748
2074	1	3		146.28	11.853	15.682
2075	1	3	3	119.12	30	4.084
2076	0	3	4	0.01	21.01	2.411
2079	0	3	2	600	30	6.581
2082	0	3	0	152.53	1.49	0.838
2083	1	3	0	92.97	30	2.011
2085	0	3	0	212.94
2088	0	3	2	132.53	19.167	2.226
2089	1	3	5	46.6	12.547	2.42
2090	1	3	3	120.06	4.41	2.097
2091	0	3		32.91
2093	1	3	4	54.22	11.653	3.363
2094	1	3	5	115.75
2095	1	3	0	402.25	30	17.321
2097	0	3	1	158.34	20.97	1.792

## Sheet: data for adults
ID	Sex	Cohort	Inhibitory control	Negative affective state	Positive affective state	Latency to rewarded CJB cue
3190	0	1	3	12.37	4.3	5.328
60376	1	1	2	460.82	13.345	24.246
60377	0	1	1	60.42	40.185	7.974
60378	1	1	0	25.92	4.2	2.626
60379	1	1	1	36.18	5.44	2.454
60380	0	1	3	21.68
60381	1	1	0	600	35.265	8.034
60383	0	1	2	19.01
60384	1	1	1	365.48	39.405	4.875
60386	1	1	1	9.4	1.695	2.16
60387	0	1	1	54.5
60388	1	1	2	600	5.69	2.81
60389	1	1	1	484.24	35.685	11.886
60391	0	1	3	126.51	22.685	7.563
60393	0	1	3	20.61	60	11.719
60395	1	1	1	107.39	5.555	3.745
60397	0	1	2	367.67
60398	0	1	3	32.17
60399	1	1	3	10.17	10.87	17.096
60534	0	1	1	600
60535	1	1	2	23.95	23.175	4.658
60536	1	1	3	230.86	9.325	8.216
60538	0	1	1	600
60539	1	1	3	223.69	4.8	6.765
60540	0	1	3	8.96
60543	0	1	1	484.53
60544	0	1	2	322.12
60546	0	1	0	115.68	60	30.0613
60547	0	1	1	311.59	60	25.194
60548	1	1	1	223.54	6.185	2.0538
60549	1	1	2	195.43	58.685	20.338
60551	0	1	1	600	10.93	7.311
60554	1	1	3		6.785	3.264
60556	0	1	1	27.52
60557	0	1	1	35.53	2.675	4.273
60559	1	1	1	4.37	3.875	3.579
60560	1	1	0	600	13.75	9.94
60561	0	1	1	600
60562	1	1	1	248.28	34.3	22.663
60563	0	1	1	23.65	60	3.0988
60564	0	1	2	4.59
60565	1	1	3	262.72	4.99	3.494
60566	0	1	3	33.78
60567	1	1	0	17.04	7.08	11.483
60568	0	1	3	264.73	49.05	12.051
60571	0	1	2	57.04	49.39	37.636
60573	0	1	1	50.26
60574	1	1	1	212.75	31.795	22.011
60576	1	1	1	600	60	45.489
60579	1	1	3	142.28	60	22.599
60580	0	1	4	59	31.94	48.886
60581	0	1	2	36.06
60582	1	1	1	376.01	60	30.068
60584	0	1	2	600	60	32.734
60585	1	1	2	22.36	31.64	3.198
60586	0	1	1	431.31	34.17	15.698
60587	0	1	2	44.59	54.69	32.305
60588	0	1	2	9.26
60589	0	1	2	240.29
60591	1	1	1	100.45	4.05	5.464
60592	0	1	2	600	33.435	20.584
60593	0	1	1	202.58	5.83	1.8275
60595	0	1	1	249.28
60597	1	1	0	600
60599	1	1	1	30.53	21.965	7.234
60600	1	1	3	55.54	43.345	9.648
60787	1	1	0	503.54
60790	1	1	2	184.04	60	13.716
60791	1	1	2	600	54.7	31.334
60963	0	1	1	23.12
60964	1	1	2	49.18	38.985	11.221
60966	1	1	3	95.17	15.585	2.34
60967	1	1	1	46.84	2.155	1.453
60968	0	1	2	459.59
60970	1	1	3	600	50.145	38.205
60972	1	1	1	103.28	12.62	26.009
60974	0	1	3	60.42	40.465	18.275
60976	1	1		65.15
60977	1	1	1	21.56	18.225	5.169
60978	1	1	4	600	21.085	6.745
60980	0	1	2	155.62	31.64	7.855
60981	0	1	1	307.36
60982	1	1	1	287.26	3.23	4.844
60983	1	1	1	12.24	6.675	13.706
60984	0	1	0	8.76	15.395	4.693
60986	0	1	3	96.26
60987	1	1	1	28.23	60	35.894
60988	1	1	2	18.24	1.735	2.301
60989	0	1	2	110.8
60990	1	1	2	600	60	26.314
60992	0	1	2	6.17
60995	1	1	2	99.89	40	10.329
60996	0	1	2	41.81	60	18.964
60997	1	1	2	4.62	7.25	3.624
63476	1	1	1	120.2	60	52.679
63478	0	1	4	35.82	17.015	7.266
63479	1	1	2	227.01	36.28	42.839
